# Supplementary material for: Quantifying the causal impact of biological risk factors on healthcare costs
Source: Nat Commun. 2023 Sep 13;14:5672. doi: 10.1038/s41467-023-41394-4 (PMC10499912; doi:10.1038/s41467-023-41394-4)
Supplement: Supplementary file 4 — Source Data [file 41467_2023_41394_MOESM4_ESM.xlsx]

## Sheet: table1
outcome	exposure	method	nsnp	b	se	pval	percent	confint_lower	confint_upper	confint
log_total_cost_per_person_year	Waist circumference	Inverse variance weighted	213	0.205264	0.0170322	1.90412e-33	22.78	18.75	26.95	[18.75, 26.95]
log_total_cost_per_person_year	Body mass index	Inverse variance weighted	66	0.127849	0.015407	1.05802e-16	13.64	10.26	17.12	[10.26, 17.12]
log_total_cost_per_person_year	Systolic blood pressure	Inverse variance weighted	146	0.12291	0.0194808	2.80283e-10	13.08	8.84	17.48	[8.84, 17.48]

## Sheet: figure3
outcome	exposure	method	nsnp	b	se	pval	percent	confint_lower	confint_upper	confint
log_total_cost_per_person_year	Waist circumference	Inverse variance weighted	213	0.205264	0.0170322	1.90412e-33	22.78	18.75	26.95	[18.75, 26.95]
log_total_cost_per_person_year	Body mass index	Inverse variance weighted	66	0.127849	0.015407	1.05802e-16	13.64	10.26	17.12	[10.26, 17.12]
log_total_cost_per_person_year	Systolic blood pressure	Inverse variance weighted	146	0.12291	0.0194808	2.80283e-10	13.08	8.84	17.48	[8.84, 17.48]
log_total_cost_per_person_year	HDL cholesterol	Inverse variance weighted	308	-0.047975	0.00890851	7.23229e-08	-4.68	-6.33	-3.01	[-6.33, -3.01]
log_total_cost_per_person_year	Triglycerides	Inverse variance weighted	274	0.0424594	0.00971381	1.23661e-05	4.34	2.37	6.34	[2.37, 6.34]
log_total_cost_per_person_year	Cystatin C	Inverse variance weighted	269	0.0275494	0.00905806	0.00235462	2.79	0.98	4.63	[0.98, 4.63]
log_total_cost_per_person_year	Alanine aminotransferase	Inverse variance weighted	170	0.0457858	0.0156922	0.00352583	4.69	1.51	7.95	[1.51, 7.95]
log_total_cost_per_person_year	Glycated hemoglobin	Inverse variance weighted	256	0.0265108	0.00973086	0.00644164	2.69	0.75	4.66	[0.75, 4.66]
log_total_cost_per_person_year	C-reactive protein	Inverse variance weighted	179	0.0263662	0.0109819	0.0163561	2.67	0.49	4.91	[0.49, 4.91]
log_total_cost_per_person_year	Glucose	Inverse variance weighted	88	-0.0221981	0.0154115	0.149766	-2.2	-5.11	0.8	[-5.11, 0.8]
log_total_cost_per_person_year	LDL cholesterol	Inverse variance weighted	151	0.0177349	0.0134202	0.186334	1.79	-0.85	4.5	[-0.85, 4.5]
log_total_cost_per_person_year	Lipoprotein(a)	Inverse variance weighted	19	0.00397909	0.0032417	0.219645	0.4	-0.24	1.04	[-0.24, 1.04]
log_total_cost_per_person_year	Albumin	Inverse variance weighted	178	-0.012297	0.0138011	0.37292	-1.22	-3.86	1.49	[-3.86, 1.49]
log_total_cost_per_person_year	Vitamin D	Inverse variance weighted	55	-0.00895735	0.012553	0.475499	-0.89	-3.3	1.58	[-3.3, 1.58]
log_total_cost_per_person_year	Creatinine	Inverse variance weighted	272	-0.00559205	0.0119147	0.638827	-0.56	-2.85	1.79	[-2.85, 1.79]

## Sheet: figure4
outcome	exposure	method	nsnp	b	se	pval	percent	confint_lower	confint_upper	confint
log_avohilmo_cost_per_person_year	Body mass index	Inverse variance weighted	66	0.116085	0.019418	2.26e-09	12.31	8.12	16.67	[8.12, 16.67]
log_avohilmo_cost_per_person_year	HDL cholesterol	Inverse variance weighted	308	-0.0303072	0.0100164	0.00248017	-2.99	-4.87	-1.06	[-4.87, -1.06]
log_avohilmo_cost_per_person_year	Triglycerides	Inverse variance weighted	274	0.0266749	0.0109411	0.0147671	2.7	0.52	4.93	[0.52, 4.93]
log_avohilmo_cost_per_person_year	Systolic blood pressure	Inverse variance weighted	146	0.0970186	0.0209912	3.8e-06	10.19	5.75	14.82	[5.75, 14.82]
log_avohilmo_cost_per_person_year	Waist circumference	Inverse variance weighted	213	0.15633	0.0205847	3.09e-14	16.92	12.3	21.73	[12.3, 21.73]
log_avohilmo_cost_per_person_year	Cystatin C	Inverse variance weighted	269	0.0305247	0.00918044	0.000884285	3.1	1.26	4.97	[1.26, 4.97]
log_hilmo_cost_per_person_year	Body mass index	Inverse variance weighted	66	0.138435	0.0208321	3.03e-11	14.85	10.25	19.63	[10.25, 19.63]
log_hilmo_cost_per_person_year	HDL cholesterol	Inverse variance weighted	308	-0.0461148	0.0112513	4.16e-05	-4.51	-6.59	-2.38	[-6.59, -2.38]
log_hilmo_cost_per_person_year	Triglycerides	Inverse variance weighted	274	0.0322597	0.0122377	0.00838679	3.28	0.83	5.79	[0.83, 5.79]
log_hilmo_cost_per_person_year	Systolic blood pressure	Inverse variance weighted	146	0.0785487	0.0244992	0.00134511	8.17	3.1	13.49	[3.1, 13.49]
log_hilmo_cost_per_person_year	Waist circumference	Inverse variance weighted	213	0.247278	0.0209375	3.46e-32	28.05	22.9	33.42	[22.9, 33.42]
log_hilmo_cost_per_person_year	Cystatin C	Inverse variance weighted	269	0.0309163	0.0113063	0.00624886	3.14	0.88	5.45	[0.88, 5.45]
log_kela_cost_per_person_year	Body mass index	Inverse variance weighted	66	0.167632	0.0249259	1.75e-11	18.25	12.61	24.17	[12.61, 24.17]
log_kela_cost_per_person_year	HDL cholesterol	Inverse variance weighted	308	-0.0832988	0.0126437	4.45e-11	-7.99	-10.24	-5.68	[-10.24, -5.68]
log_kela_cost_per_person_year	Triglycerides	Inverse variance weighted	274	0.0890818	0.0128556	4.23e-12	9.32	6.6	12.11	[6.6, 12.11]
log_kela_cost_per_person_year	Systolic blood pressure	Inverse variance weighted	146	0.294028	0.0274062	7.48e-27	34.18	27.16	41.59	[27.16, 41.59]
log_kela_cost_per_person_year	Waist circumference	Inverse variance weighted	213	0.230808	0.0220857	1.46e-25	25.96	20.63	31.53	[20.63, 31.53]
log_kela_cost_per_person_year	Cystatin C	Inverse variance weighted	269	0.0350219	0.0126212	0.00552264	3.56	1.03	6.16	[1.03, 6.16]
log_total_cost_per_female_year	Body mass index	Inverse variance weighted	66	0.118547	0.0170064	3.15e-12	12.59	8.9	16.4	[8.9, 16.4]
log_total_cost_per_female_year	HDL cholesterol	Inverse variance weighted	308	-0.0454263	0.010128	7.28e-06	-4.44	-6.32	-2.53	[-6.32, -2.53]
log_total_cost_per_female_year	Triglycerides	Inverse variance weighted	274	0.0388197	0.0105707	0.0002403	3.96	1.83	6.13	[1.83, 6.13]
log_total_cost_per_female_year	Systolic blood pressure	Inverse variance weighted	146	0.114389	0.0210076	5.18e-08	12.12	7.6	16.83	[7.6, 16.83]
log_total_cost_per_female_year	Waist circumference	Inverse variance weighted	214	0.192462	0.0187953	1.31e-24	21.22	16.84	25.77	[16.84, 25.77]
log_total_cost_per_female_year	Cystatin C	Inverse variance weighted	269	0.0210043	0.00958676	0.0284539	2.12	0.22	4.06	[0.22, 4.06]
log_total_cost_per_male_year	Body mass index	Inverse variance weighted	66	0.135559	0.0243385	2.55e-08	14.52	9.18	20.11	[9.18, 20.11]
log_total_cost_per_male_year	HDL cholesterol	Inverse variance weighted	308	-0.0502278	0.0117174	1.81e-05	-4.9	-7.06	-2.69	[-7.06, -2.69]
log_total_cost_per_male_year	Triglycerides	Inverse variance weighted	274	0.0476155	0.0131314	0.000287776	4.88	2.21	7.61	[2.21, 7.61]
log_total_cost_per_male_year	Systolic blood pressure	Inverse variance weighted	146	0.132995	0.0241775	3.78e-08	14.22	8.94	19.77	[8.94, 19.77]
log_total_cost_per_male_year	Waist circumference	Inverse variance weighted	213	0.230036	0.022508	1.61e-24	25.86	20.43	31.54	[20.43, 31.54]
log_total_cost_per_male_year	Cystatin C	Inverse variance weighted	269	0.0394324	0.0120941	0.00111228	4.02	1.59	6.52	[1.59, 6.52]
log_total_cost_per_person_year_0_30	Body mass index	Inverse variance weighted	66	0.130523	0.0567199	0.0213816	13.94	1.95	27.34	[1.95, 27.34]
log_total_cost_per_person_year_0_30	HDL cholesterol	Inverse variance weighted	308	-0.0174402	0.0259162	0.500981	-1.73	-6.6	3.39	[-6.6, 3.39]
log_total_cost_per_person_year_0_30	Triglycerides	Inverse variance weighted	274	0.0213118	0.0257881	0.408566	2.15	-2.88	7.45	[-2.88, 7.45]
log_total_cost_per_person_year_0_30	Systolic blood pressure	Inverse variance weighted	147	0.0859816	0.054155	0.112355	8.98	-2	21.18	[-2, 21.18]
log_total_cost_per_person_year_0_30	Waist circumference	Inverse variance weighted	214	0.126191	0.0447912	0.00484255	13.45	3.91	23.86	[3.91, 23.86]
log_total_cost_per_person_year_0_30	Cystatin C	Inverse variance weighted	269	0.000316935	0.0251745	0.989955	0.03	-4.78	5.09	[-4.78, 5.09]
log_total_cost_per_person_year_30_60	Body mass index	Inverse variance weighted	66	0.120133	0.0220389	5.01e-08	12.76	8	17.74	[8, 17.74]
log_total_cost_per_person_year_30_60	HDL cholesterol	Inverse variance weighted	308	-0.0513319	0.0123464	3.22e-05	-5	-7.27	-2.68	[-7.27, -2.68]
log_total_cost_per_person_year_30_60	Triglycerides	Inverse variance weighted	274	0.0392094	0.0131855	0.00294253	4	1.35	6.72	[1.35, 6.72]
log_total_cost_per_person_year_30_60	Systolic blood pressure	Inverse variance weighted	146	0.0750304	0.0275539	0.00646835	7.79	2.12	13.77	[2.12, 13.77]
log_total_cost_per_person_year_30_60	Waist circumference	Inverse variance weighted	213	0.193804	0.0240318	7.36e-16	21.39	15.8	27.24	[15.8, 27.24]
log_total_cost_per_person_year_30_60	Cystatin C	Inverse variance weighted	269	0.0281025	0.0122086	0.0213434	2.85	0.42	5.34	[0.42, 5.34]
log_total_cost_per_person_year_60_90	Body mass index	Inverse variance weighted	66	0.137995	0.0206626	2.41e-11	14.8	10.24	19.54	[10.24, 19.54]
log_total_cost_per_person_year_60_90	HDL cholesterol	Inverse variance weighted	308	-0.0598694	0.0103932	8.39e-09	-5.81	-7.71	-3.87	[-7.71, -3.87]
log_total_cost_per_person_year_60_90	Triglycerides	Inverse variance weighted	274	0.0538585	0.0106455	4.21e-07	5.53	3.35	7.76	[3.35, 7.76]
log_total_cost_per_person_year_60_90	Systolic blood pressure	Inverse variance weighted	146	0.168693	0.02052	2.02e-16	18.38	13.71	23.23	[13.71, 23.23]
log_total_cost_per_person_year_60_90	Waist circumference	Inverse variance weighted	213	0.235132	0.0191553	1.23e-34	26.51	21.85	31.35	[21.85, 31.35]
log_total_cost_per_person_year_60_90	Cystatin C	Inverse variance weighted	269	0.032894	0.0101242	0.00115786	3.34	1.31	5.42	[1.31, 5.42]

## Sheet: figure5
outcome	exposure	method	nsnp	b	se	pval	percent	confint_lower	confint_upper	confint
Finland	Body mass index	Inverse variance weighted	66	0.127849	0.015407	1.05802e-16	179.029	134.666	224.705	[10.26, 17.12]
Finland (Weighted)	Body mass index	Inverse variance weighted	63	0.146357	0.0217819	1.82769e-11	206.855	143.328	273.137	[10.92, 20.81]
Netherlands	Body mass index	Inverse variance weighted	61	0.151085	0.0627093	0.0159836	214.074	46.4421	511.837	[2.86, 31.52]
United Kingdom	Body mass index	Inverse variance weighted	68	89.0297	17.3489	2.87081e-07	106.132	85.4508	126.814	[7.89735302168577e+25, 2.70871165746612e+55]
Finland	Systolic blood pressure	Inverse variance weighted	145	0.124239	0.0195289	1.99401e-10	173.648	117.865	231.662	[8.98, 17.65]
Finland (Weighted)	Systolic blood pressure	Inverse variance weighted	130	0.120259	0.0274103	1.14722e-05	167.741	90.3021	249.381	[6.88, 19]
Netherlands	Systolic blood pressure	Inverse variance weighted	128	0.104392	0.0629995	0.0975147	144.378	-30.6907	415.543	[-1.89, 25.59]
United Kingdom	Systolic blood pressure	Inverse variance weighted	164	14.327	14.7426	0.331146	17.0792	-0.495478	34.6539	[-100, 5.90608467641742e+20]
Finland	Waist circumference	Inverse variance weighted	212	0.206201	0.0170832	1.51416e-33	300.569	247.412	355.433	[18.85, 27.08]
Finland (Weighted)	Waist circumference	Inverse variance weighted	192	0.204105	0.0247281	1.53208e-16	297.157	221.03	377.09	[16.84, 28.73]
Netherlands	Waist circumference	Inverse variance weighted	190	0.106496	0.05215	0.0411404	147.528	6.98255	376.895	[0.43, 23.21]
United Kingdom	Waist circumference	Inverse variance weighted	227	182.819	13.4249	3.13385e-42	217.938	201.934	233.942	[9.32451289950196e+69, 6.67673003327085e+92]

## Sheet: supp_figure3
seq	diff
0	0
0.01	8.53842
0.02	14.2573
0.03	19.6527
0.04	24.622
0.05	28.6492
0.06	32.9446
0.07	37.2172
0.08	41.6469
0.09	46.1023
0.1	50.6274
0.11	55.1171
0.12	59.7041
0.13	64.2927
0.14	68.8718
0.15	73.3658
0.16	77.8607
0.17	82.6321
0.18	87.4204
0.19	92.1672
0.2	96.9563
0.21	101.832
0.22	106.686
0.23	111.646
0.24	116.63
0.25	121.49
0.26	126.613
0.27	131.661
0.28	136.776
0.29	142.057
0.3	147.362
0.31	152.773
0.32	158.276
0.33	163.414
0.34	169.643
0.35	175.406
0.36	181.421
0.37	187.413
0.38	193.646
0.39	199.82
0.4	206.145
0.41	212.774
0.42	219.57
0.43	226.428
0.44	233.385
0.45	240.529
0.46	247.866
0.47	255.288
0.48	263.046
0.49	271.235
0.5	279.751
0.51	288.227
0.52	296.998
0.53	306.027
0.54	315.28
0.55	324.921
0.56	334.994
0.57	344.99
0.58	355.55
0.59	366.64
0.6	378.336
0.61	390.019
0.62	401.855
0.63	414.484
0.64	427.541
0.65	441.272
0.66	455.436
0.67	470.305
0.68	485.69
0.69	501.889
0.7	518.91
0.71	536.329
0.72	554.989
0.73	574.907
0.74	595.574
0.75	617.424
0.76	640.179
0.77	664.242
0.78	690.454
0.79	718.495
0.8	747.648
0.81	780.91
0.82	815.821
0.83	854.273
0.84	896.6
0.85	941.884
0.86	993.737
0.87	1050.84
0.88	1113.41
0.89	1184.63
0.9	1268
0.91	1361
0.92	1472.04
0.93	1607.48
0.94	1768.84
0.95	1976.46
0.96	2252.22
0.97	2654.61
0.98	3344.46
0.99	5040.27

## Sheet: supp_figure4
outcome	model	b	se	t	p
total_cost	UK Secondary	1694.44	98.7371	17.1611	5.50884e-66
total_cost	NL Total	870.597	107.443	8.1029	5.38244e-16
total_cost	NL Primary	37.1267	3.55962	10.43	1.82521e-25
total_cost	NL Secondary	515.128	98.6659	5.22094	1.78118e-07
total_cost	NL Drug	189.855	23.5664	8.05615	7.89648e-16
total_cost_per_year	UK Secondary	128.334	16.1712	7.93593	2.09491e-15
total_cost_per_year	NL Total	15.353	17.5891	0.872872	0.382733
total_cost_per_year	NL Primary	4.01387	0.437156	9.18179	4.26058e-20
total_cost_per_year	NL Secondary	15.5114	16.1609	0.959805	0.337154
total_cost_per_year	NL Drug	7.83335	2.50188	3.13099	0.0017423
log_total_cost_per_year	UK Secondary	0.0888432	0.00256936	34.5779	1.41282e-261
log_total_cost_per_year	NL Total	0.0279814	0.00187191	14.948	1.65953e-50
log_total_cost_per_year	NL Primary	0.0290392	0.00234149	12.402	2.58994e-35
log_total_cost_per_year	NL Secondary	0.0338815	0.00257103	13.1782	1.19623e-39
log_total_cost_per_year	NL Drug	0.0298774	0.00220208	13.5678	6.36014e-42

## Sheet: supp_figure5
variant	beta_lr_unweight	se_lr_unweight	pval_lr_unweight	beta_lr_weight	se_lr_weight	pval_lr_weight	beta	sebeta	pval
chr1_10707845_C_T_T	-0.00645907	0.00325627	0.0473038	-0.00873332	0.00342286	0.0107275	-0.0049715	0.00282969	0.0789351
chr1_109539929_T_G_G	0.00796511	0.00611368	0.192633	0.00586214	0.00643269	0.362136	0.0022954	0.00529637	0.664731
chr1_109612066_T_C_C	0.00685231	0.00617042	0.266781	0.00420055	0.00649177	0.517595	0.00174894	0.00534819	0.743658
chr1_111750890_A_G_G	0.00704219	0.00282725	0.012745	0.00899538	0.00297335	0.00248375	0.00657377	0.00244732	0.00722903
chr1_112504257_C_A_A	0.0104895	0.003751	0.00516698	0.00988222	0.00394892	0.0123321	0.0101938	0.00324944	0.00170628
chr1_11835738_G_A_A	-0.00710592	0.00401813	0.0769845	-0.00522416	0.0042341	0.217267	-0.00657353	0.00347643	0.0586395
chr1_153689947_G_A_A	0.0205759	0.0138376	0.137028	0.0267268	0.0145056	0.0654015	0.0302475	0.0120103	0.0117866
chr1_156080086_C_T_T	0.0029039	0.00385845	0.451687	0.00618958	0.00405519	0.126928	0.00216368	0.00336274	0.519946
chr1_1628814_C_T_T	0.0048875	0.00294167	0.0966198	0.00802157	0.00309145	0.00946604	0.00447524	0.002599	0.0850864
chr1_174408297_A_G_G	0.00691142	0.00511042	0.176243	0.0126145	0.00535512	0.0184936	0.00771215	0.00441931	0.0809674
chr1_1756043_G_T_T	-0.00394788	0.00281295	0.160479	-0.00619558	0.00295675	0.0361363	-0.00145741	0.00244995	0.551929
chr1_177919890_A_C_C	0.00415652	0.00367918	0.258587	0.00499424	0.00386007	0.195727	0.00469011	0.00318649	0.141055
chr1_177920345_A_G_G	0.00405158	0.00367581	0.270363	0.00506439	0.00385666	0.189132	0.00453767	0.00318357	0.154059
chr1_190325596_T_C_C	-0.00785492	0.0028242	0.00541466	-0.00813011	0.00297182	0.00622453	-0.00451776	0.0024464	0.0647903
chr1_197157519_G_A_A	-0.00327417	0.0033526	0.328765	-0.00143883	0.00352822	0.683415	-0.00130649	0.00290237	0.652606
chr1_201815159_A_C_C	0.00363256	0.00283273	0.19972	0.0017865	0.00297816	0.548594	0.00253023	0.00245601	0.302908
chr1_201831383_T_G_G	0.00472128	0.00308377	0.125768	0.00439215	0.00323809	0.174973	-0.000805921	0.0026761	0.763296
chr1_209265796_T_C_C	0.020654	0.00451115	4.68639e-06	0.0242598	0.00472842	2.8895e-07	0.0167655	0.0039121	1.82293e-05
chr1_209595634_T_G_G	-0.0103023	0.00310587	0.000909867	-0.00971462	0.00326602	0.00293534	-0.00707704	0.00272111	0.00930079
chr1_230712956_C_T_T	0.0055792	0.00358635	0.119786	0.00471265	0.00376097	0.210191	0.00150387	0.00310541	0.628191
chr1_31731656_G_A_A	0.00893633	0.00341282	0.00883327	0.00988759	0.00358582	0.00582636	0.00650471	0.00295622	0.0277824
chr1_3410468_C_T_T	0.00912831	0.00451713	0.043299	0.0136568	0.00473683	0.00393791	0.00910744	0.00391671	0.0200572
chr1_39096955_C_T_T	0.0126318	0.0035552	0.000380839	0.00957403	0.00373814	0.0104323	0.00466961	0.00308583	0.130219
chr1_41924144_C_T_T	-0.00300915	0.0029935	0.314789	-0.00289715	0.00314491	0.356938	-0.000531008	0.00259363	0.837779
chr1_49124175_A_G_G	-0.00101318	0.00284762	0.721992	-0.000731512	0.00299377	0.806964	0.000159817	0.00247084	0.948428
chr1_49321583_T_A_A	-0.001826	0.00290529	0.529671	-0.00136623	0.00305455	0.654675	-0.00155122	0.00251545	0.537449
chr1_59180384_G_A_A	-0.00252458	0.00315381	0.42343	-0.00264268	0.00331813	0.425779	-0.00112815	0.00273688	0.68019
chr1_62114219_G_T_T	-0.0072157	0.00523708	0.168263	-0.013066	0.00551526	0.0178339	-0.00427468	0.00457484	0.350103
chr1_65951462_G_C_C	0.0104897	0.0028405	0.000221726	0.0107124	0.00298508	0.000332461	0.00714743	0.00246558	0.00374481
chr1_72285502_T_C_C	0.00553436	0.00294842	0.0605115	0.00391517	0.00309784	0.206289	0.00581276	0.00255418	0.0228586
chr1_72359461_A_G_G	-0.0149414	0.0110154	0.174971	-0.0200464	0.011566	0.0830582	-0.00315693	0.00950857	0.739883
chr1_72359461_A_T_T	0.00621897	0.00294849	0.0349278	0.00510661	0.00309757	0.099234	0.00643072	0.00255278	0.0117652
chr1_74540092_A_G_G	0.00595078	0.00284941	0.0367604	0.00591644	0.00299884	0.0485071	0.00513274	0.00246662	0.0374455
chr1_7663897_G_A_A	-0.00393125	0.00281824	0.163038	-0.0049864	0.00296363	0.0924662	-0.00429327	0.00244459	0.0790478
chr1_77501822_T_A_A	0.0157165	0.00420008	0.000182626	0.017177	0.00440452	9.62703e-05	0.0153461	0.0036512	2.63372e-05
chr1_80346644_T_C_C	0.00928515	0.00349639	0.00791619	0.00925491	0.00366375	0.011535	0.0108006	0.00301857	0.000346186
chr1_88797686_C_G_G	-0.00165086	0.00297711	0.579224	-0.00175433	0.00313039	0.575193	-0.000702332	0.00258049	0.785492
chr1_96421048_G_A_A	0.00928257	0.00288021	0.00126923	0.0102989	0.00302816	0.00067135	0.00758559	0.00249416	0.00235527
chr1_96458541_C_T_T	0.00914651	0.00287927	0.00148988	0.0101332	0.00302749	0.000816858	0.0074146	0.00249468	0.00295706
chr1_97940300_G_A_A	-0.00507694	0.00332869	0.127209	-0.00378704	0.00349834	0.27902	-0.00720631	0.00288753	0.0125722
chr10_100635683_T_C_C	0.00869204	0.00330409	0.00852157	0.00960701	0.00347267	0.00566714	0.0064791	0.0028696	0.0239558
chr10_100792995_G_T_T	0.00341604	0.00581524	0.556915	0.00365249	0.00611944	0.550597	-0.000603281	0.0050907	0.905666
chr10_103146454_T_C_C	-0.0171841	0.00508904	0.00073376	-0.013751	0.00535932	0.0102942	-0.0106399	0.00441317	0.0159111
chr10_103907794_G_T_T	-0.00616012	0.00286813	0.0317319	-0.00629348	0.00301549	0.0368845	-0.00452295	0.00247892	0.0680675
chr10_112998590_C_T_T	0.000860401	0.00352687	0.807265	-0.00248315	0.00370673	0.502919	0.000456207	0.00305489	0.881288
chr10_114021768_T_C_C	0.0152652	0.00295446	2.38266e-07	0.0153088	0.00310887	8.47346e-07	0.0139624	0.00257393	5.80965e-08
chr10_117017860_C_T_T	0.0013424	0.00322463	0.677195	-0.000622046	0.00339037	0.854426	0.00204404	0.00281256	0.467374
chr10_132165458_T_C_C	-0.00256497	0.00281496	0.362193	-0.00258129	0.00296199	0.383497	-0.0012663	0.00244272	0.60418
chr10_132609320_C_T_T	0.000598819	0.00543483	0.912265	-0.00418075	0.00570335	0.463539	-0.00370701	0.00471769	0.432003
chr10_16731865_G_A_A	-0.000755115	0.00305361	0.804687	-0.00118217	0.00320961	0.712634	0.000785082	0.00265012	0.767044
chr10_18187384_G_A_A	-0.000490825	0.00329997	0.881762	-0.000201872	0.00347051	0.953615	0.00397303	0.00285698	0.164335
chr10_18439030_C_G_G	-0.0044638	0.00339013	0.187939	-0.00377017	0.00356099	0.289718	-0.0048934	0.00294504	0.0965984
chr10_21541175_A_G_G	0.0111017	0.00303224	0.000251054	0.00777398	0.0031895	0.0147954	0.0100127	0.00262716	0.000138287
chr10_33725507_G_A_A	-0.00400542	0.00444862	0.367922	-0.00615855	0.00469125	0.18926	-0.000625579	0.00384964	0.87091
chr10_61740193_T_C_C	-0.0155905	0.0046462	0.000792222	-0.0126709	0.00488314	0.00946438	-0.0113244	0.00402333	0.00488259
chr10_62786404_A_G_G	0.000723422	0.00291699	0.804132	-0.00280984	0.00306414	0.359139	0.00273998	0.0025202	0.276944
chr10_73650119_C_T_T	-0.0121945	0.00392138	0.0018727	-0.00794035	0.00411969	0.0539289	-0.00867663	0.00339356	0.010564
chr10_73759933_C_A_A	-0.0182637	0.00848033	0.031268	-0.0233874	0.00896645	0.009099	-0.0159256	0.00745599	0.0326836
chr10_85651147_A_G_G	-0.00486433	0.0068265	0.476115	-0.00297902	0.00717909	0.678173	-0.00556462	0.00593343	0.348325
chr10_92051115_A_G_G	-0.00842861	0.00289924	0.00364731	-0.00799558	0.00304852	0.00872202	-0.00822492	0.00251428	0.00107063
chr10_94279840_G_C_C	-0.00354968	0.0029724	0.232395	-0.00399262	0.00312363	0.201181	-0.00166842	0.00257094	0.51637
chr10_98018469_A_G_G	9.26196e-05	0.00282434	0.973839	-0.00171729	0.00296938	0.56304	0.00404034	0.00244484	0.0984124
chr11_100739815_T_C_C	0.00444975	0.0032137	0.166171	0.00162519	0.00337754	0.630393	0.00609734	0.0027867	0.0286682
chr11_10171262_T_A_A	0.00639678	0.0031945	0.0452386	0.00647872	0.00336148	0.0539377	0.00797779	0.00275912	0.00383495
chr11_10642874_G_A_A	-0.00109056	0.00305115	0.720773	-0.00472921	0.00320849	0.140491	0.000466322	0.0026553	0.860593
chr11_107218384_T_C_C	0.00219583	0.00330085	0.505901	0.00160816	0.00346825	0.642876	-0.000326162	0.00286729	0.909434
chr11_112960059_G_T_T	0.00357263	0.00282003	0.2052	0.000971829	0.00296637	0.743203	0.00487486	0.0024515	0.0467541
chr11_115151684_A_G_G	0.00586257	0.00282597	0.0380303	0.00444709	0.00297155	0.13451	0.00314469	0.00245027	0.199351
chr11_115207772_T_C_C	-0.00740421	0.002846	0.00927883	-0.00591596	0.00299206	0.0480176	-0.00509084	0.00246774	0.0391165
chr11_119070886_G_A_A	0.00385227	0.00309713	0.213566	-0.00121332	0.00325442	0.70928	0.00168919	0.00267922	0.528381
chr11_130398252_G_C_C	-0.00125767	0.00289794	0.664299	-0.000983103	0.00304684	0.746951	-0.00325753	0.00251456	0.195161
chr11_13324747_T_C_C	0.00830501	0.00282617	0.00329716	0.00540584	0.00296992	0.0687303	0.00943099	0.00245556	0.000122702
chr11_133313961_C_T_T	-0.00134914	0.00282512	0.632969	-0.00233319	0.00297246	0.432492	-0.00209057	0.00245073	0.393637
chr11_134648974_C_T_T	-0.00743379	0.00408355	0.0686958	-0.00484278	0.00429779	0.259825	-0.00837071	0.00353778	0.0179771
chr11_1866576_T_A_A	0.00436964	0.00284498	0.12456	0.00194236	0.00299175	0.516185	0.00149137	0.00246908	0.545831
chr11_27662970_A_G_G	-0.00656611	0.00379155	0.0833149	-0.0107382	0.003986	0.00706078	-0.000384864	0.0032839	0.906704
chr11_27688083_C_G_G	0.00810825	0.00297483	0.00641847	0.010849	0.00312891	0.000525701	0.00469032	0.0025802	0.0690924
chr11_28741774_C_T_T	-0.00388816	0.00353808	0.271793	-0.00107886	0.00372031	0.771823	-0.00853694	0.00308637	0.00567453
chr11_30222248_C_G_G	-0.00829166	0.00299258	0.00559331	-0.00791946	0.00314467	0.0117904	-0.00475981	0.00259524	0.0666454
chr11_43670873_A_G_G	0.00691393	0.00303791	0.0228537	0.00691255	0.00319688	0.030597	0.00514754	0.00263151	0.050451
chr11_43842728_T_C_C	-0.00179134	0.00318805	0.574191	-0.0015904	0.00335554	0.635528	-0.00235109	0.00276351	0.394901
chr11_43922838_G_A_A	0.00516882	0.00287744	0.0724438	0.00587738	0.00302507	0.0520304	0.00252163	0.00250241	0.313607
chr11_47340788_G_A_A	-0.00500645	0.00324297	0.122642	-0.00626849	0.00341161	0.0661524	-0.00298296	0.0027909	0.285152
chr11_47510843_T_G_G	0.00154822	0.00360149	0.66728	0.00211968	0.003792	0.576171	0.00136448	0.00311583	0.661445
chr11_47629441_C_T_T	-0.00427797	0.00288178	0.13768	-0.00364468	0.00302788	0.228703	-0.00465562	0.00249428	0.0619684
chr11_57803208_C_T_T	0.00858654	0.00292798	0.00336178	0.00768774	0.00308015	0.0125645	0.00792402	0.00253951	0.00180672
chr11_65895514_A_G_G	0.0107938	0.00408731	0.00827124	0.00944938	0.00429037	0.0276336	0.00879446	0.00355364	0.0133318
chr11_67257063_C_T_T	0.00323182	0.00635832	0.611256	0.00379072	0.00668765	0.570834	0.00203074	0.00552658	0.713283
chr11_8652392_C_G_G	0.00655777	0.00294735	0.0260838	0.00496251	0.00310219	0.109671	-0.00012203	0.00255322	0.96188
chr11_8673283_G_A_A	-0.00793955	0.0031931	0.0129022	-0.00732735	0.00336122	0.0292605	-0.00153708	0.00277577	0.579749
chr12_108224853_C_T_T	-0.010451	0.00297292	0.000439164	-0.00785805	0.00312637	0.0119554	-0.0121683	0.00258075	2.41652e-06
chr12_111446804_T_C_C	-0.0186619	0.00286951	7.85853e-11	-0.0194624	0.00301687	1.1114e-10	-0.0189283	0.00248253	2.44794e-14
chr12_115115073_G_C_C	-0.00485693	0.00292553	0.0968769	-0.00414867	0.00307803	0.177713	-0.00113699	0.00253641	0.65396
chr12_115494467_C_A_A	0.00731475	0.00301712	0.0153337	0.0068009	0.00317075	0.0319628	0.00151626	0.00261082	0.561403
chr12_120429995_A_G_G	-0.0102946	0.0108767	0.343902	-0.0138051	0.0114011	0.225954	-0.0211947	0.00945162	0.0249327
chr12_121827200_T_C_C	-0.00195617	0.00282062	0.48798	-0.00345624	0.00296567	0.243851	0.00132601	0.00244167	0.587077
chr12_122099234_A_G_G	-0.00177439	0.00289048	0.539299	0.00141637	0.00304107	0.641396	-0.00367942	0.00250655	0.142125
chr12_122297350_G_A_A	0.00222452	0.00481983	0.644415	-0.00361746	0.00504955	0.47375	-0.00310547	0.00419764	0.459414
chr12_132822967_T_C_C	0.00334536	0.00320077	0.295943	0.00367154	0.00336225	0.274839	0.00452809	0.00277407	0.102619
chr12_20215335_T_C_C	-0.0070518	0.00336402	0.0360618	-0.00569708	0.00353521	0.107066	-0.00516323	0.00291889	0.0769113
chr12_28115920_G_A_A	0.00176437	0.0033069	0.593659	0.00172248	0.00347181	0.6198	0.00129869	0.00286881	0.650769
chr12_41452967_C_A_A	-0.0007542	0.00284106	0.790652	-0.00114564	0.00298834	0.701447	0.000345737	0.00245931	0.888199
chr12_4275678_T_G_G	0.00660331	0.00827415	0.424833	-0.00394153	0.00867534	0.649586	0.00912545	0.00732422	0.212791
chr12_49853685_G_A_A	0.0049373	0.00289677	0.088305	0.00775119	0.00304729	0.010971	0.00250122	0.00251867	0.320673
chr12_49862280_C_T_T	0.00507004	0.00289664	0.0800643	0.00782736	0.00304753	0.0102167	0.00258133	0.00252116	0.305898
chr12_50200076_T_G_G	-0.00293912	0.00286213	0.304468	-0.000133528	0.00300795	0.964592	-0.0015182	0.00248095	0.540575
chr12_53054536_C_T_T	0.000326155	0.00310433	0.916325	0.00044737	0.00326499	0.891015	-0.0023969	0.00270851	0.376184
chr12_54024382_A_G_G	-0.00894473	0.00282129	0.00152222	-0.0100855	0.00296741	0.000677047	-0.00746495	0.00244434	0.00225829
chr12_54041124_C_T_T	-0.00958906	0.00282967	0.0007022	-0.0102599	0.00297655	0.000567151	-0.0086942	0.00245249	0.000392536
chr12_882140_G_A_A	0.00959448	0.00343978	0.00528306	0.00733234	0.00361197	0.0423563	0.0117239	0.0029841	8.53729e-05
chr12_89378126_T_C_C	0.00483521	0.0029052	0.0960476	0.00734154	0.00305542	0.0162711	0.00595524	0.00251594	0.0179329
chr12_89660842_T_C_C	-0.00345073	0.00542013	0.524352	-0.000428603	0.00569192	0.939976	-0.00185536	0.0046999	0.693016
chr13_111317381_T_C_C	0.00894679	0.00283708	0.00161329	0.00875966	0.0029837	0.00332676	0.00712731	0.00245495	0.00369318
chr13_111568949_C_T_T	0.00404717	0.00281838	0.151006	0.00261845	0.00296343	0.37692	0.00496616	0.00244448	0.0421959
chr13_27436597_G_A_A	0.0028298	0.00299226	0.344299	0.00240738	0.0031486	0.444519	0.00174358	0.00259276	0.501276
chr13_27443133_G_C_C	0.00329018	0.00334353	0.325096	0.00407098	0.00351674	0.247029	0.00497335	0.00289918	0.0862661
chr13_30438767_C_T_T	-0.000593814	0.00303452	0.844856	0.000156902	0.00319477	0.96083	0.00241861	0.00264413	0.360345
chr13_40190876_T_G_G	-0.00268327	0.00321899	0.404522	-0.00546004	0.00338812	0.107066	-0.00169277	0.00279714	0.545058
chr13_53528071_G_A_A	0.0118393	0.00406264	0.00356643	0.0130037	0.00426286	0.00228513	0.00770478	0.0035217	0.028684
chr13_53822467_C_T_T	-0.00457388	0.00356673	0.199713	-0.00579612	0.00375111	0.122305	-0.00374515	0.00309614	0.226425
chr13_58053122_T_C_C	0.00359568	0.00331561	0.278157	0.00180582	0.00348485	0.604325	-0.00197501	0.00286819	0.49108
chr13_79006784_G_A_A	-0.00157065	0.0029992	0.600496	-0.00240885	0.00315164	0.444679	0.00323377	0.00259915	0.21344
chr13_96394766_G_A_A	0.00788589	0.00282602	0.00526362	0.00785255	0.00296996	0.00819391	0.00341971	0.00244423	0.161784
chr14_100680076_A_G_G	0.00814454	0.00528422	0.123246	0.00888041	0.00554171	0.109053	0.00301626	0.00459267	0.511338
chr14_101065517_A_G_G	0.00243642	0.00282055	0.387693	0.00194524	0.00296533	0.511828	0.00161258	0.0024727	0.514303
chr14_102780133_A_G_G	-0.0185256	0.00297892	5.01266e-10	-0.0183351	0.00313147	4.77158e-09	-0.0123403	0.00258449	1.79933e-06
chr14_22989248_T_C_C	-0.00370116	0.00284979	0.194031	-0.00315945	0.00299672	0.291745	-0.00410955	0.00247981	0.0974765
chr14_25458973_C_A_A	-0.00589899	0.00296515	0.0466537	-0.00596446	0.00312051	0.0559575	-0.00451646	0.0025622	0.0779471
chr14_25465955_G_A_A	-0.00526637	0.00306732	0.0859931	-0.00497572	0.00322921	0.123355	-0.00302504	0.00265033	0.253711
chr14_29211125_G_A_A	0.00799782	0.00300487	0.00777707	0.00887589	0.00315854	0.00495261	0.0042909	0.00260025	0.0989054
chr14_50385916_T_C_C	-0.00831053	0.0101489	0.412868	-0.0100931	0.0106748	0.344401	-0.00415708	0.00885123	0.638597
chr14_52910822_T_C_C	-0.00189521	0.00314511	0.546782	-0.000876026	0.00330621	0.791037	-0.00139796	0.00272969	0.608558
chr14_61893746_A_G_G	0.00745015	0.00344076	0.0303684	0.00472848	0.00361625	0.191022	0.00608994	0.00298207	0.0411339
chr14_72942975_C_G_G	0.00371721	0.0030607	0.22456	0.0030454	0.00321759	0.343902	0.00490777	0.00265239	0.0642673
chr14_79424334_C_T_T	0.00677857	0.00330608	0.0403328	0.00801841	0.00347806	0.0211432	0.00642624	0.00286299	0.0247948
chr14_79433111_C_T_T	0.00422748	0.00286089	0.139494	0.00587604	0.00301223	0.0510901	0.0037035	0.00248186	0.135638
chr14_93557626_G_A_A	-0.000548575	0.00290837	0.850391	-0.00443791	0.00305943	0.146901	0.000150225	0.00252821	0.952618
chr14_98056338_T_G_G	0.00816134	0.00531222	0.124458	0.00313263	0.00557505	0.574183	0.00846806	0.00462338	0.0670147
chr15_36099764_C_T_T	0.0122703	0.00281981	1.35271e-05	0.0140736	0.00296628	2.09093e-06	0.0100754	0.00244043	3.65107e-05
chr15_40025591_T_G_G	-0.000996396	0.00281704	0.723562	-0.00196872	0.0029618	0.506241	-0.0019187	0.00244061	0.431776
chr15_41095114_A_G_G	0.00351509	0.00293316	0.230764	0.0037612	0.00308411	0.22264	0.0036672	0.00253965	0.148745
chr15_51434061_G_A_A	0.00540926	0.004723	0.252084	0.00303913	0.00496024	0.540077	0.00526127	0.00408991	0.198303
chr15_51456413_A_G_G	-0.00294561	0.00286135	0.30327	-0.00108307	0.00301109	0.719078	-0.0050513	0.00248208	0.0418398
chr15_67695795_C_T_T	0.00290124	0.00293964	0.323675	0.00507201	0.00309183	0.100911	0.00360643	0.00255008	0.157291
chr15_67784830_T_C_C	-0.00120295	0.00382077	0.752879	-0.00180374	0.00401577	0.653314	-0.000151833	0.0033112	0.963426
chr15_69415112_A_G_G	-0.0257079	0.0103149	0.0126925	-0.0249995	0.0108056	0.0206916	-0.0226666	0.00896374	0.0114485
chr15_72934908_G_A_A	0.00743438	0.00308722	0.0160355	0.00774037	0.00324809	0.0171702	0.0056718	0.00267979	0.0343013
chr15_74741059_A_G_G	0.00526194	0.00303626	0.0830906	0.00668335	0.00319492	0.0364514	0.00496649	0.00262866	0.0588437
chr15_80699106_T_C_C	0.000280181	0.0031799	0.929789	0.00110656	0.00334132	0.740513	-0.00281018	0.00276108	0.308781
chr15_80750475_A_G_G	0.00346967	0.00286514	0.225898	0.00235892	0.00301078	0.43334	0.00628648	0.0024841	0.0113839
chr15_90886057_A_C_C	-0.00583384	0.00318923	0.0673659	-0.0071744	0.00335176	0.0323162	-0.00691399	0.00276557	0.0124185
chr15_92025793_G_A_A	-0.0030321	0.00323254	0.34825	-0.00552305	0.00339729	0.10401	-0.00084629	0.00280433	0.76282
chr15_98679280_A_G_G	-0.00113674	0.00313695	0.717076	-0.00325047	0.00329966	0.324579	-0.00227362	0.00272643	0.404328
chr16_19930646_T_C_C	8.47211e-05	0.00373068	0.981882	-0.000732635	0.00392149	0.851798	0.00264299	0.00324042	0.414711
chr16_2039005_G_A_A	-0.00376306	0.00358616	0.294027	-0.00547544	0.00378268	0.147758	-0.00112249	0.00311237	0.718356
chr16_2125372_T_C_C	0.0034616	0.00366922	0.34547	0.00259005	0.00386818	0.503126	0.0028103	0.00319564	0.379175
chr16_24714916_A_G_G	-0.000248774	0.00282091	0.929726	0.00203788	0.00296486	0.491867	-7.31033e-05	0.00244256	0.976124
chr16_24823847_G_A_A	0.00357687	0.00412294	0.38564	-0.00045093	0.0043405	0.917258	-0.00245415	0.00358021	0.493043
chr16_28821061_C_T_T	0.00135465	0.00285962	0.635701	-0.0019358	0.00300841	0.519925	0.00258462	0.00248274	0.297859
chr16_28878165_C_A_A	0.00119505	0.00286049	0.67611	-0.00205447	0.00300931	0.494793	0.00253964	0.00248216	0.306233
chr16_29983601_C_T_T	0.00319151	0.00285966	0.264403	0.000297928	0.00300823	0.921108	0.00577916	0.00247799	0.0196902
chr16_30999862_A_G_G	-0.00178164	0.00289482	0.538254	-0.00167089	0.00304305	0.582947	-0.00194844	0.00251426	0.438364
chr16_3488873_G_C_C	0.000327837	0.00320415	0.918506	-0.00375131	0.00336818	0.265388	0.0015456	0.00278146	0.57843
chr16_356427_G_A_A	0.0214823	0.0222708	0.334748	0.0291424	0.0232246	0.209549	0.000774737	0.019238	0.967877
chr16_356427_G_C_C	-0.00110013	0.0030902	0.721837	0.000980728	0.0032472	0.762635	-0.00195778	0.00268125	0.465284
chr16_3577357_C_T_T	0.00269347	0.00347553	0.438352	0.000807192	0.00365342	0.825138	0.00192618	0.00302094	0.523727
chr16_3965728_C_T_T	-0.00490329	0.0028565	0.0860653	-0.00380875	0.0030069	0.205273	-0.00149445	0.00247279	0.545606
chr16_4890022_T_C_C	-0.0034619	0.00295226	0.240948	-0.0035671	0.00310404	0.250483	0.000359372	0.00255938	0.888333
chr16_53768582_C_T_T	0.0136455	0.00285582	1.77007e-06	0.0103972	0.00300244	0.000534429	0.0102714	0.00247301	3.27605e-05
chr16_53769662_T_A_A	0.0134471	0.00285479	2.4739e-06	0.0102404	0.00300134	0.000645115	0.0102936	0.00247248	3.13755e-05
chr16_60632495_G_A_A	0.00569395	0.00301117	0.0586332	0.00907683	0.00316746	0.00416185	0.00511451	0.00261186	0.0502088
chr16_69931118_C_T_T	-0.000430267	0.00613058	0.944047	-0.00221804	0.00645977	0.731326	0.0101482	0.00533624	0.0572045
chr16_75278125_T_C_C	0.00411507	0.00290515	0.156638	0.00194924	0.00305547	0.523506	0.00396278	0.00252274	0.116224
chr16_82839023_C_G_G	0.00736693	0.00294427	0.0123456	0.00663259	0.00309817	0.0322901	0.00786004	0.00255422	0.00208901
chr16_87959323_G_A_A	-0.00251466	0.00284685	0.377069	0.00150686	0.00299448	0.614817	-0.00197687	0.00246583	0.422722
chr17_2055315_T_C_C	0.00374862	0.00291891	0.199054	0.00373233	0.00306744	0.223698	0.0020789	0.00254036	0.413157
chr17_21364229_A_G_G	-0.00449495	0.00281584	0.110421	-0.00521601	0.00296151	0.0781941	-0.00729307	0.00244164	0.00281773
chr17_36510707_C_T_T	-0.00518601	0.00281934	0.0658511	-0.00583147	0.00296625	0.0493063	-0.00677547	0.00244527	0.00559114
chr17_45095905_T_C_C	-0.00560791	0.00282477	0.0471167	-0.00569282	0.00296938	0.0552164	-0.00409523	0.00244076	0.093377
chr17_46114117_A_G_G	0.00168986	0.00294036	0.565488	0.00241111	0.00309174	0.435477	-0.000177712	0.00255811	0.944616
chr17_46939827_G_A_A	0.00308393	0.00375798	0.411855	0.00253269	0.00394948	0.521348	0.00427178	0.00326084	0.190188
chr17_48174984_T_C_C	0.011178	0.00457057	0.0144601	0.0117178	0.00480562	0.0147553	0.0125807	0.00396219	0.00149734
chr17_5379957_A_G_G	-0.00360204	0.00286044	0.207938	-0.00688496	0.00300734	0.0220574	-0.00435052	0.00246128	0.0771312
chr17_54849894_T_C_C	0.00384159	0.00342166	0.261555	0.00379267	0.00359656	0.291643	0.0044712	0.00297283	0.132576
chr17_61398281_C_T_T	0.00687085	0.00314218	0.0287688	0.00658421	0.00330694	0.046479	0.00463036	0.00272336	0.0890861
chr17_62692442_A_G_G	0.000673829	0.0028904	0.815663	-0.000881199	0.00303746	0.771731	0.002253	0.00250121	0.367714
chr17_64304354_T_C_C	0.00433137	0.00283729	0.126864	0.00517	0.00298429	0.0832023	0.00155464	0.00246101	0.527577
chr17_67839885_A_C_C	0.0189299	0.00330763	1.04694e-08	0.0193138	0.00347828	2.8152e-08	0.0144893	0.00286446	4.23019e-07
chr17_7197973_C_T_T	0.00956944	0.00281693	0.000681083	0.0115222	0.00296181	0.000100153	0.0092242	0.00244599	0.000162495
chr17_7212835_C_T_T	0.012522	0.00291435	1.73421e-05	0.0153037	0.00306186	5.79025e-07	0.00842611	0.00252414	0.000843199
chr17_7558026_G_A_A	0.00420128	0.00331793	0.205429	0.00528002	0.00348783	0.130067	0.00411438	0.00287951	0.153048
chr17_77320798_A_G_G	-0.00187794	0.00294236	0.523317	-0.00104844	0.00309725	0.734981	-0.00290744	0.0025534	0.254848
chr17_80641771_G_A_A	-0.00269116	0.00294591	0.360968	-0.00421939	0.00309022	0.172129	-0.00270618	0.00253973	0.286633
chr17_80783826_A_G_G	-0.0015341	0.00313771	0.624897	-0.00240311	0.00329025	0.465162	-0.00196614	0.00271299	0.468627
chr18_1839600_A_T_T	0.0106149	0.00371024	0.00422357	0.0130085	0.00389662	0.000842713	0.00867011	0.00321695	0.00703607
chr18_23529502_G_T_T	-0.0145205	0.00281955	2.60717e-07	-0.014722	0.00296363	6.78383e-07	-0.0131863	0.00244313	6.76519e-08
chr18_43164825_C_A_A	0.000397219	0.00283329	0.888504	0.00123844	0.00297894	0.677606	0.00130507	0.00246037	0.59581
chr18_44597854_C_T_T	-0.00663319	0.00303447	0.0288204	-0.00771119	0.00318792	0.0155692	-0.00502421	0.00263313	0.0563819
chr18_45016824_C_T_T	0.000704196	0.00293581	0.810435	0.000124655	0.00308772	0.967797	-0.00077091	0.00254613	0.76206
chr18_48394843_G_A_A	0.00181034	0.00282446	0.521555	0.0029334	0.00297149	0.323554	0.00148599	0.00245319	0.544688
chr18_56911251_C_T_T	0.00114581	0.00303392	0.705677	0.00294134	0.00318858	0.356289	0.00158132	0.00264648	0.550163
chr18_60161902_T_C_C	0.00799809	0.00362556	0.0273827	0.00649957	0.00380477	0.0875876	0.00913	0.00313876	0.00362827
chr18_60181418_A_G_G	0.00778771	0.00362299	0.0315934	0.00612046	0.00380165	0.10741	0.00897525	0.00313511	0.00419894
chr18_60381062_T_C_C	-0.00146477	0.0064613	0.820659	-0.00186077	0.00679304	0.784144	-0.0079909	0.00561966	0.155039
chr18_65678563_G_A_A	0.00326374	0.0033691	0.332682	0.00458662	0.00354467	0.195684	0.00142218	0.00291522	0.625658
chr19_10222312_C_T_T	-0.00326718	0.00283095	0.248463	-0.00203703	0.00297555	0.493604	-0.00357477	0.00246544	0.147071
chr19_11416089_T_G_G	0.00508639	0.00285242	0.0745573	0.00442733	0.00299891	0.139861	0.00399438	0.00247863	0.107065
chr19_18227899_G_A_A	-0.00377711	0.00318983	0.236371	-0.00580488	0.00335786	0.0838563	-0.00186686	0.00276867	0.500135
chr19_18344015_A_G_G	-0.00426961	0.00337823	0.206282	-0.00711191	0.00354846	0.0450472	-0.00406469	0.00292873	0.165178
chr19_18360800_C_A_A	-0.0032612	0.00330712	0.324077	-0.00506473	0.00347659	0.14517	-0.00382145	0.0028852	0.185337
chr19_1856555_C_G_G	0.000665087	0.00284019	0.814853	0.0041742	0.00298634	0.162186	-0.00129786	0.00246649	0.598751
chr19_18727183_A_G_G	-0.00513626	0.00283256	0.0697874	-0.00629468	0.00297818	0.0345502	-0.00602076	0.00245883	0.01434
chr19_2172710_A_G_G	-0.00693291	0.00488782	0.156074	-0.0100462	0.00514206	0.0507343	-0.00924319	0.00423492	0.0290643
chr19_29799450_G_C_C	-0.00557536	0.00295084	0.0588376	-0.0060794	0.00310612	0.0503213	-0.00323178	0.00255455	0.205833
chr19_31374611_C_T_T	-0.00216235	0.0028297	0.444771	-0.00165941	0.00297741	0.577301	-0.00666741	0.00244752	0.00644674
chr19_32455137_A_T_T	0.00116506	0.00330656	0.724576	0.00385977	0.00347799	0.267099	5.44283e-05	0.00286331	0.984834
chr19_33818627_A_G_G	0.00854674	0.00289006	0.00310377	0.00956168	0.00303668	0.00163995	0.00859087	0.00250492	0.000604477
chr19_4069428_G_A_A	0.00930375	0.00358632	0.00948055	0.010951	0.00377511	0.00372196	0.00501818	0.00311688	0.107398
chr19_44908684_T_C_C	0.00438539	0.00367215	0.232389	0.00608741	0.00386491	0.115247	0.00784158	0.00318063	0.0136855
chr19_45679046_T_A_A	-0.00819586	0.00322575	0.0110616	-0.00940531	0.00338624	0.00547805	-0.00408905	0.00278095	0.14146
chr19_45698914_C_T_T	-0.00888775	0.0033564	0.00809727	-0.00964271	0.00351996	0.0061548	-0.00317575	0.00290005	0.273486
chr19_47059252_T_C_C	-0.00749995	0.00283184	0.00808697	-0.00893763	0.00297586	0.0026702	-0.00262422	0.00246157	0.286389
chr19_49102448_G_A_A	-0.00461705	0.00448842	0.303641	-0.00557284	0.00469961	0.235699	-0.00132173	0.00390048	0.734712
chr19_7220403_G_A_A	-0.000502788	0.00307362	0.870061	0.00028505	0.00323426	0.92977	-0.00156064	0.00267108	0.559038
chr2_100221695_C_T_T	-0.00479724	0.00286828	0.0944236	-0.00418972	0.00301718	0.164949	-0.00352644	0.00248578	0.156002
chr2_134998046_T_C_C	-0.00584473	0.00356682	0.101289	-0.00787585	0.00375645	0.036028	-0.0061151	0.00312457	0.050335
chr2_142285716_C_T_T	0.0104209	0.00337365	0.00200906	0.00968429	0.00355622	0.00646562	0.00839203	0.00292028	0.00405686
chr2_144956787_A_C_C	-0.00158552	0.00318363	0.618468	-0.00342314	0.00334832	0.306619	0.000424134	0.00276089	0.877908
chr2_154269131_G_A_A	0.0100621	0.00482335	0.0369691	0.00567823	0.00507181	0.262899	0.00440909	0.00418122	0.291654
chr2_158512208_G_A_A	-0.00111833	0.00366998	0.760577	-0.00156301	0.0038575	0.685341	-0.000799286	0.00318665	0.801951
chr2_160249365_G_A_A	0.01069	0.00309431	0.000550904	0.00979447	0.00325532	0.00262341	0.00866971	0.00268121	0.00122278
chr2_161836100_G_A_A	-0.0057111	0.00450074	0.204469	-0.00511747	0.00474396	0.280706	-0.0059226	0.00390431	0.129283
chr2_164097664_T_A_A	0.0050874	0.00348484	0.144327	0.00310672	0.00367152	0.397461	0.00294223	0.0030302	0.331564
chr2_170748985_T_C_C	-0.00236633	0.00303513	0.435599	-0.00363184	0.00319487	0.255634	-0.00104579	0.00262753	0.69062
chr2_174376838_G_A_A	-0.00577372	0.0040347	0.152426	-0.0035138	0.00424166	0.407443	-0.00506374	0.00351559	0.149764
chr2_176152000_T_C_C	-0.00389035	0.00315682	0.217814	-0.00487457	0.00332264	0.142356	-0.00151316	0.00273797	0.580498
chr2_180686235_C_T_T	0.00170328	0.00293087	0.561138	-0.000502071	0.00308095	0.87055	0.00494631	0.00254274	0.0517428
chr2_180702829_T_A_A	0.00142881	0.00293624	0.626534	-0.00104117	0.0030867	0.735885	0.00448136	0.0025492	0.0787572
chr2_182131461_A_G_G	-0.00397772	0.00380492	0.295832	-0.00657219	0.00399362	0.0998325	-0.00421308	0.00331242	0.203407
chr2_19530034_C_A_A	-1.00041e-05	0.00282153	0.997171	-0.00237716	0.00296767	0.423121	-0.00386215	0.00244582	0.114318
chr2_204511186_C_A_A	0.00453321	0.00597326	0.447903	0.00122695	0.00630059	0.8456	0.00382678	0.00520385	0.462111
chr2_210675783_C_A_A	0.00267884	0.00302303	0.375541	0.00175612	0.00318104	0.580909	-0.000231437	0.00261848	0.92957
chr2_211434524_A_C_C	0.00338778	0.00306332	0.268763	0.00373233	0.00321957	0.24635	0.00595561	0.00266103	0.0252151
chr2_212548507_G_A_A	-0.000432977	0.00306819	0.887777	-0.00115264	0.00322554	0.720832	-0.000402718	0.00266385	0.879835
chr2_212549541_A_G_G	-0.000692473	0.00306327	0.821158	-0.00144314	0.00322045	0.654069	-0.000322398	0.00266552	0.90373
chr2_215435759_T_A_A	-0.00441163	0.00345809	0.202048	-0.0055815	0.00362918	0.124062	-0.00360002	0.00299818	0.229853
chr2_229951987_G_A_A	0.00266096	0.00306919	0.385948	0.00721488	0.00322522	0.0252857	-0.000163846	0.00266076	0.950898
chr2_230405450_G_A_A	-0.00422722	0.00285014	0.138032	-0.00515637	0.00299687	0.0853271	-0.00353962	0.00247037	0.151906
chr2_241526862_C_T_T	-0.00716935	0.00661394	0.278376	-0.00258139	0.00693978	0.709916	-0.00387063	0.00574846	0.500736
chr2_24927427_A_G_G	0.0022559	0.00285555	0.429525	0.00405656	0.00300137	0.176514	0.00158829	0.00247778	0.521515
chr2_24972708_T_C_C	0.00708834	0.00410751	0.0844021	0.00772418	0.00431153	0.0732115	0.00636903	0.00354894	0.0727127
chr2_25040059_C_T_T	-0.00770159	0.00545395	0.157918	-0.0051136	0.00572934	0.37211	-0.00543983	0.0047282	0.249935
chr2_36553406_G_A_A	0.00857926	0.00299147	0.00413221	0.00705216	0.00314638	0.0250034	0.00861585	0.00258614	0.000863635
chr2_37332212_C_A_A	0.00444154	0.00344545	0.197364	0.00526599	0.00361487	0.145185	0.00134564	0.00299726	0.653463
chr2_417167_T_C_C	-0.00394372	0.0100933	0.696001	0.000725964	0.0105327	0.94505	-0.00818642	0.0088018	0.352327
chr2_43505208_C_T_T	-0.000718339	0.00305228	0.813941	0.000437118	0.00320601	0.89155	-0.000191235	0.00264321	0.942324
chr2_50524276_C_A_A	-0.00338353	0.00284875	0.234944	-0.00371953	0.00299675	0.214539	-0.00321134	0.00247241	0.193989
chr2_55552340_C_T_T	-0.000530496	0.0035861	0.882397	0.00153344	0.00376753	0.683997	-0.00249228	0.00310427	0.422059
chr2_55971927_T_C_C	0.00438777	0.0028865	0.128487	0.00221841	0.00303444	0.464734	0.00169493	0.00250815	0.499189
chr2_58748008_T_C_C	0.002241	0.00285475	0.43245	0.00301807	0.00300156	0.314656	0.00249109	0.00248355	0.315844
chr2_59078490_T_C_C	-0.00494689	0.00322288	0.124803	-0.00591614	0.00339073	0.0810208	-0.00285134	0.00279589	0.307809
chr2_59103092_A_G_G	-0.0137756	0.00287069	1.59772e-06	-0.0161686	0.00301882	8.51829e-08	-0.00927932	0.00249021	0.000194294
chr2_632348_A_G_G	0.00808922	0.00381594	0.0340193	0.00659883	0.00400972	0.0998246	0.00704899	0.00330317	0.032842
chr2_632609_A_G_G	0.00848438	0.00380671	0.025828	0.00695572	0.00399924	0.0819899	0.0072441	0.00329567	0.0279447
chr2_65060762_A_G_G	-0.00698986	0.00299556	0.0196273	-0.00810352	0.00315038	0.0101049	-0.00444513	0.00259666	0.0869221
chr2_651407_T_C_C	-0.008054	0.00381516	0.0347689	-0.00654914	0.00400887	0.102331	-0.00684171	0.00330243	0.0382913
chr2_67611587_T_C_C	-0.00672523	0.00311109	0.0306424	-0.00648746	0.00327045	0.0472947	-0.00337379	0.00269322	0.210315
chr20_10712689_A_G_G	-0.000631536	0.00286038	0.825258	0.000610639	0.00300814	0.839138	0.0010861	0.0024799	0.661415
chr20_10985350_G_A_A	0.000215209	0.00284441	0.939689	-0.000195379	0.00299105	0.947918	-0.00039347	0.00246579	0.873219
chr20_44119611_C_T_T	-0.00238444	0.00423666	0.573564	-0.000776405	0.00445481	0.861642	-0.00418494	0.00368222	0.255735
chr20_48804172_T_C_C	-0.0114499	0.00490687	0.0196254	-0.014988	0.00514986	0.00361026	-0.0124203	0.00425108	0.00348145
chr20_52334759_A_G_G	-0.0114479	0.0037631	0.00234913	-0.0108922	0.003952	0.00584933	-0.00747145	0.00325701	0.0217926
chr20_59165550_G_A_A	0.0128425	0.0037561	0.000628355	0.0147971	0.00394409	0.000175664	0.0089802	0.0032631	0.00592243
chr20_63738996_T_C_C	0.00952367	0.00323057	0.00319874	0.0105161	0.00339378	0.00194418	0.0124348	0.00279863	8.86441e-06
chr20_64080700_T_C_C	0.00491524	0.00282193	0.0815444	0.00514311	0.00296803	0.083126	0.0062724	0.00246362	0.0108963
chr21_38937512_C_G_G	0.00444364	0.00282593	0.115846	0.00372077	0.00297057	0.210372	0.00143643	0.00243999	0.55606
chr21_45069044_G_A_A	-0.0209673	0.00515412	4.74161e-05	-0.0248943	0.00542638	4.48463e-06	-0.0150189	0.00446569	0.000770531
chr22_35528666_T_C_C	0.00502138	0.00294015	0.0876623	0.00583381	0.00309317	0.0592922	0.00409	0.00256921	0.1114
chr3_108305118_G_A_A	-9.12214e-05	0.00294547	0.975293	-0.00129654	0.00309728	0.675504	-0.000628079	0.00255439	0.805773
chr3_11510553_C_T_T	0.015366	0.0028453	6.65173e-08	0.0197043	0.0029943	4.69326e-11	0.0112194	0.00246689	5.41589e-06
chr3_124920497_G_C_C	0.00163755	0.00284492	0.564882	0.00165391	0.00299048	0.580225	0.00382187	0.00248022	0.123331
chr3_136206349_T_A_A	0.00668166	0.00396054	0.0915935	0.00510313	0.00415927	0.219851	0.00697891	0.00343547	0.0422114
chr3_141459828_G_C_C	0.004134	0.0030355	0.173236	0.00330928	0.00319356	0.300094	0.00479802	0.00263319	0.0684353
chr3_141556594_G_T_T	0.0159114	0.00656072	0.0152982	0.019205	0.00688507	0.00528152	0.00971062	0.00568564	0.0876516
chr3_15640433_C_A_A	0.0124195	0.00327227	0.000147437	0.0108005	0.00344422	0.00171387	0.00510992	0.00283302	0.0712787
chr3_157077679_A_G_G	0.000192259	0.00299207	0.948766	-0.000380305	0.00314471	0.903743	-0.000701179	0.00259253	0.786805
chr3_161729586_G_A_A	0.000370976	0.00282607	0.895563	-0.00314212	0.0029728	0.290533	0.00198073	0.00244704	0.418263
chr3_169463794_C_T_T	0.0010335	0.00285098	0.716973	0.000467315	0.0029964	0.876066	0.00120859	0.00247479	0.625294
chr3_171007094_T_C_C	0.00514204	0.00318966	0.106942	0.00820293	0.00335007	0.0143426	0.0047631	0.00276271	0.0846954
chr3_186106215_T_C_C	0.0156902	0.00468794	0.000817207	0.0182788	0.00492104	0.000203717	0.010734	0.00407505	0.00843646
chr3_186108951_T_G_G	0.0104026	0.00383305	0.00664972	0.0122769	0.00402872	0.00230898	0.00797529	0.00332231	0.0163716
chr3_25064946_A_G_G	0.00665646	0.0028226	0.0183607	0.00903513	0.00296975	0.00234734	0.00715175	0.00244561	0.00345207
chr3_27521497_C_T_T	0.00163252	0.00287652	0.570353	0.00230206	0.00302535	0.446703	0.00448178	0.0024904	0.0719201
chr3_35632756_C_G_G	0.0151552	0.00334265	5.79315e-06	0.0160764	0.00351224	4.71281e-06	0.0106805	0.00289325	0.00022292
chr3_37556891_C_T_T	-0.00228373	0.00286474	0.425343	-0.00605299	0.00301246	0.0445044	0.00125719	0.00249264	0.614008
chr3_41823982_G_A_A	0.00624157	0.00353017	0.0770509	0.00692351	0.00371852	0.0626185	0.000884901	0.00304983	0.771703
chr3_49883138_T_C_C	0.00562914	0.0028831	0.0508842	0.0036485	0.0030306	0.228635	0.00671988	0.00249886	0.00716275
chr3_53519896_G_T_T	0.00438875	0.0031878	0.168595	0.00169575	0.00335659	0.613418	-0.00126073	0.00277175	0.649217
chr3_61250788_C_T_T	0.000357331	0.00283913	0.899843	0.00106016	0.00298832	0.722763	-0.00236473	0.00246122	0.336654
chr3_61283994_G_A_A	-0.00666885	0.0036975	0.0712933	-0.00559284	0.00388932	0.150435	-0.00700568	0.00321229	0.0291904
chr3_62485607_C_T_T	-0.00213141	0.00293273	0.46737	-0.00536867	0.00308316	0.0816335	0.000296457	0.00256441	0.907966
chr3_81742961_C_A_A	-0.000740571	0.00285941	0.79564	-0.000628136	0.00300705	0.834536	-0.00106871	0.00247623	0.666041
chr3_82642529_C_T_T	0.00168958	0.00310449	0.586279	0.00325719	0.00326361	0.318263	0.0024206	0.0026922	0.36859
chr3_85716875_A_T_T	-0.000445295	0.0033526	0.894335	0.00238398	0.00352106	0.498367	0.00194044	0.00290851	0.504671
chr3_85758440_T_G_G	-0.000998586	0.00371246	0.787943	0.00198119	0.00389656	0.611142	0.00138292	0.00321868	0.667447
chr3_85849476_A_G_G	-0.00280325	0.00293126	0.338906	-0.00390291	0.00308716	0.206145	-0.00242063	0.0025433	0.341214
chr3_88015251_A_G_G	-0.00383832	0.00434918	0.377486	-0.00792587	0.00458641	0.0839672	-0.00544901	0.00377821	0.14924
chr3_94319241_C_G_G	0.000217236	0.00283527	0.938927	-0.00145531	0.0029804	0.625343	-0.00157709	0.00245701	0.520956
chr3_9462415_G_A_A	-0.000193353	0.0057557	0.973201	-0.000896865	0.00602477	0.881662	-0.000887073	0.00498077	0.858645
chr4_101787840_C_A_A	0.00206827	0.00282384	0.463905	0.00238826	0.00296702	0.420858	0.00121603	0.00245494	0.62036
chr4_102267552_C_T_T	0.030868	0.0119536	0.00981437	0.0303573	0.0124359	0.0146431	0.0171042	0.0103389	0.0980551
chr4_129803747_C_T_T	-0.00848842	0.00288474	0.00325574	-0.0131059	0.00303459	1.56897e-05	-0.00773278	0.00249765	0.00196133
chr4_136172893_C_A_A	0.00138158	0.00281956	0.624135	-0.00017552	0.00296429	0.952784	-2.56732e-06	0.00244971	0.999164
chr4_139953606_G_A_A	-0.00771928	0.00294109	0.00867476	-0.0098632	0.00309174	0.00142201	-0.00916964	0.0025584	0.000338197
chr4_144737912_T_C_C	0.00112427	0.00504176	0.823542	0.00496811	0.00531534	0.349957	5.37138e-05	0.00437562	0.990206
chr4_145900573_T_C_C	0.00325573	0.00285041	0.253372	0.00257282	0.00299871	0.390907	0.0019084	0.00248789	0.443036
chr4_152010284_T_C_C	0.00288676	0.00286298	0.313309	0.00118281	0.003013	0.694639	-0.000721657	0.00247394	0.770513
chr4_155518038_A_T_T	-0.00260843	0.00286098	0.361914	-0.00203249	0.00300853	0.499312	-0.00137974	0.00247406	0.577061
chr4_174322664_A_G_G	-0.00791776	0.00536515	0.140005	-0.00997862	0.00562151	0.0758859	-0.00752288	0.00467246	0.107388
chr4_17864242_T_A_A	0.00621045	0.00614709	0.312349	0.00735505	0.00645381	0.254435	0.00451435	0.00532753	0.396793
chr4_18328201_A_G_G	0.00397181	0.00291116	0.172461	0.00682652	0.00306063	0.0257197	0.00262805	0.00252065	0.297131
chr4_25340984_A_G_G	-0.0200062	0.00324334	6.90698e-10	-0.0153779	0.00340779	6.40731e-06	-0.0126568	0.00281762	7.05537e-06
chr4_26783734_A_T_T	0.00841252	0.00281718	0.00282532	0.00963885	0.00296289	0.00114128	0.00267591	0.00245118	0.274973
chr4_2693046_G_C_C	-0.00718963	0.00320385	0.0248294	-0.00865447	0.00336484	0.0101108	-0.00304099	0.00277627	0.273363
chr4_28487717_A_T_T	-4.83408e-05	0.00397793	0.990304	-0.00188027	0.00418556	0.653268	-0.00051039	0.0034593	0.882705
chr4_45180510_A_G_G	0.00722466	0.00282243	0.0104759	0.00579645	0.002967	0.0507446	0.00855662	0.00244178	0.000457889
chr4_45184122_G_A_A	0.00703629	0.0028229	0.0126827	0.00559706	0.00296744	0.0592746	0.00840813	0.00244016	0.000569508
chr4_66937789_A_T_T	-0.0113817	0.00339084	0.000789147	-0.0111856	0.00356799	0.00171873	-0.00931008	0.00294148	0.00155028
chr4_69098620_T_C_C	-0.00235449	0.002847	0.408234	-0.00247827	0.00299205	0.40751	0.000172289	0.00245995	0.944163
chr4_76208415_C_G_G	0.00449572	0.00440364	0.307297	0.00553567	0.00462284	0.231128	0.00153462	0.00384623	0.689898
chr4_80259918_A_T_T	0.0115316	0.00304579	0.000153077	0.0136836	0.00319853	1.88544e-05	0.0103074	0.0026278	8.76597e-05
chr4_85810232_C_G_G	-0.00682262	0.00400611	0.0885589	-0.00706766	0.00421646	0.0936983	-0.0034135	0.00348116	0.326807
chr4_99318162_T_C_C	0.0530285	0.0196712	0.00702352	0.0662966	0.0205239	0.00123714	0.0339446	0.0175702	0.0533667
chr5_104608319_G_T_T	0.00998484	0.00289285	0.000557438	0.00993174	0.00303793	0.00107849	0.00694027	0.00250474	0.00559088
chr5_123136294_T_C_C	0.0120389	0.00286896	2.71428e-05	0.0123037	0.00301674	4.53426e-05	0.0113731	0.00248826	4.86116e-06
chr5_123321505_G_A_A	0.00492734	0.00281334	0.0798746	0.0043654	0.00295875	0.1401	0.0071992	0.0024462	0.00325035
chr5_128521800_A_G_G	0.00426998	0.00298369	0.152401	0.00143387	0.00313774	0.647688	0.00263464	0.00258803	0.308673
chr5_139704507_A_G_G	0.00458528	0.00293044	0.117653	0.00529767	0.00307996	0.0854254	0.00412509	0.00254872	0.105557
chr5_153788035_A_G_G	-0.00473356	0.00282894	0.0942768	-0.00351805	0.00297539	0.237056	-0.00255421	0.00244886	0.296939
chr5_158376580_A_G_G	-0.00596878	0.00288011	0.0382276	-0.00460384	0.00302661	0.12823	-0.00349946	0.00249939	0.161475
chr5_158844672_T_C_C	0.0112105	0.00339403	0.000956615	0.0136578	0.00356976	0.000130284	0.0103937	0.00294437	0.000415537
chr5_171105101_A_G_G	0.00891498	0.00300608	0.0030207	0.0113523	0.00316307	0.000331984	0.00665104	0.00260818	0.0107701
chr5_244378_A_G_G	0.000485273	0.00492703	0.921542	-0.000346734	0.00518271	0.94666	0.00481907	0.00427522	0.259653
chr5_32831833_T_C_C	0.00473754	0.00285911	0.0975208	0.00464684	0.00300612	0.122156	0.00636915	0.00247777	0.0101545
chr5_33167549_T_C_C	0.000748664	0.00314442	0.811809	8.11556e-05	0.00330179	0.980391	0.00398552	0.00272591	0.143717
chr5_62648495_A_G_G	0.00522116	0.00396645	0.188064	0.00975034	0.00416736	0.0193001	0.0038361	0.003446	0.265621
chr5_75177114_G_A_A	0.00263344	0.00291444	0.366218	0.00351999	0.00306464	0.25073	0.000785631	0.00252582	0.755771
chr5_75707853_T_C_C	-0.00145245	0.00285114	0.610453	-0.000404628	0.00299831	0.89265	-0.00112864	0.00246908	0.647593
chr5_75719417_T_G_G	-1.56905e-05	0.00286033	0.995623	0.000674759	0.00300768	0.822489	-0.000368894	0.00247764	0.881641
chr5_88387060_C_G_G	-0.00487426	0.00361501	0.17755	-0.00571123	0.00380189	0.133044	-0.00374241	0.00313247	0.232198
chr5_88690497_C_A_A	0.0066823	0.00431874	0.121797	0.00836399	0.00453464	0.0651159	0.00233133	0.00374669	0.533786
chr5_92916133_C_A_A	-0.00552828	0.00394213	0.160809	-0.0102839	0.00415875	0.0134053	-0.000347229	0.00339917	0.918637
chr5_96838483_A_G_G	-0.00261338	0.00357117	0.46429	-0.00829844	0.00375267	0.0270127	0.00107179	0.00310367	0.729847
chr6_108567390_C_G_G	0.00429379	0.00285401	0.13246	-5.72039e-05	0.00300084	0.984791	0.00771996	0.00247233	0.00179296
chr6_108656460_T_C_C	0.00417184	0.0029265	0.154002	-0.000770134	0.00307654	0.802336	0.00767139	0.00253288	0.0024559
chr6_12086593_G_A_A	0.000697955	0.00311067	0.822466	0.00132918	0.00327197	0.684572	0.00226203	0.00271124	0.404102
chr6_125769131_T_C_C	0.000234035	0.0028161	0.933767	-0.000586304	0.0029615	0.843065	0.00441025	0.00244446	0.0712033
chr6_126785852_G_C_C	0.00616698	0.00282329	0.0289396	0.0088544	0.00296971	0.00286794	0.00267671	0.00244818	0.274241
chr6_12903725_A_G_G	0.000649377	0.00282873	0.81843	0.00083042	0.00297513	0.780152	-0.00123873	0.00244875	0.612953
chr6_129089591_G_A_A	0.00253981	0.00290524	0.382002	0.00273555	0.00305348	0.370318	0.00170436	0.00253256	0.500961
chr6_13180222_T_C_C	-0.000514144	0.00288738	0.858671	0.00330944	0.0030358	0.275654	-0.00183133	0.00250306	0.464391
chr6_147392628_A_G_G	5.56964e-05	0.00282175	0.984252	0.00057453	0.00296907	0.846564	-0.000546192	0.00245603	0.824012
chr6_150687701_A_T_T	-0.0191275	0.00502364	0.000140402	-0.0229926	0.00527541	1.31035e-05	-0.0173354	0.00435278	6.81616e-05
chr6_154015757_T_C_C	0.00698741	0.00367907	0.0575349	0.00815631	0.00386604	0.0348824	0.00825642	0.00319312	0.00971829
chr6_159250236_A_G_G	-0.0127795	0.00729138	0.0796569	-0.0199458	0.00763893	0.00902617	-0.0142662	0.00633205	0.0242583
chr6_162612318_A_G_G	-0.00262373	0.00589449	0.656236	-0.00376758	0.00619155	0.542855	-0.00402993	0.00510083	0.429496
chr6_169320142_T_C_C	-0.000629342	0.00287294	0.826605	0.0018137	0.00301901	0.548002	-0.00112876	0.00248879	0.650163
chr6_2110707_C_T_T	0.00335705	0.00313901	0.284862	8.53082e-05	0.00330527	0.979409	0.00531323	0.00273169	0.0517714
chr6_22130372_C_T_T	0.000246613	0.00284663	0.930963	0.00302436	0.00299455	0.312518	-0.0016058	0.00247164	0.515891
chr6_26159128_G_A_A	-0.0039803	0.00333868	0.233192	-0.0039959	0.00351259	0.255291	-0.00737984	0.00289245	0.0107288
chr6_31642909_A_G_G	0.0118022	0.00289639	4.60644e-05	0.0109595	0.00304747	0.000322864	0.00835189	0.00250488	0.000855303
chr6_31703721_T_C_C	-0.0140602	0.00549859	0.0105568	-0.00731518	0.00577268	0.205082	-0.00863151	0.00473828	0.0685078
chr6_33421826_C_T_T	0.000957632	0.00460289	0.83519	0.00602443	0.00484259	0.213482	0.00364823	0.00397233	0.358405
chr6_34584959_G_A_A	0.0107966	0.00350673	0.00207829	0.0124324	0.00368857	0.000750318	0.00927816	0.00303448	0.00223131
chr6_34595387_A_G_G	0.00990433	0.00313443	0.00157866	0.0105682	0.00329644	0.00134628	0.00737668	0.00271438	0.00657506
chr6_40380914_A_G_G	0.00711791	0.00299617	0.0175176	0.00588676	0.0031498	0.0616339	0.00535308	0.00260062	0.0395531
chr6_40401342_C_T_T	0.0102608	0.00291058	0.000422965	0.0109975	0.00305991	0.000325605	0.00739695	0.00252016	0.00333426
chr6_50849174_G_T_T	0.0104714	0.0034934	0.00272249	0.00962087	0.00366805	0.00871931	0.0122694	0.00302949	5.12165e-05
chr6_50877777_A_G_G	0.00786927	0.0035031	0.0246807	0.00751774	0.00367789	0.040951	0.00987727	0.00303555	0.00113849
chr6_51906780_C_A_A	0.000215867	0.00284566	0.939532	-0.000787984	0.00299175	0.792253	0.00209363	0.0024665	0.395978
chr6_53925032_G_T_T	0.00440519	0.00466254	0.34476	0.00145656	0.00489784	0.76617	0.00273463	0.00403583	0.498033
chr6_56230874_A_G_G	-0.0010819	0.00283783	0.703025	-0.00225025	0.0029861	0.451105	-0.000156177	0.00245735	0.949325
chr6_60781602_A_G_G	0.00319846	0.00282235	0.257104	0.00548883	0.00296833	0.0644399	0.0022414	0.00244484	0.359254
chr6_82678626_C_T_T	0.00185158	0.00281925	0.511335	0.00214532	0.00296651	0.469571	0.00253289	0.0024434	0.299912
chr6_93969179_G_C_C	0.00224682	0.00563109	0.689892	0.00530829	0.00593515	0.371119	0.0059495	0.00489256	0.223974
chr6_96591881_T_C_C	-0.000641247	0.00358632	0.858092	-0.00220014	0.00377496	0.560012	-0.00111855	0.0031121	0.719282
chr6_97305026_C_G_G	-0.00228652	0.00297836	0.442659	-0.0029917	0.00313236	0.339532	-0.000258901	0.00258764	0.920302
chr7_103776094_C_A_A	-0.00451166	0.00282545	0.110312	-0.00654662	0.00297489	0.0277633	-0.00225789	0.00245196	0.357129
chr7_122315927_G_T_T	0.00938281	0.00287502	0.00110034	0.00812774	0.00302189	0.00715358	0.00458943	0.00249487	0.0658355
chr7_131321470_C_T_T	-0.00214129	0.00289549	0.459587	-0.00180184	0.00304677	0.554256	0.000649991	0.00251684	0.796208
chr7_150970982_C_T_T	-0.00475735	0.00306423	0.120534	-0.0056394	0.00322316	0.0801801	-0.00414787	0.00265951	0.118847
chr7_151007755_G_A_A	-0.00815489	0.00284938	0.00421029	-0.00828908	0.0029961	0.00566428	-0.00605843	0.00246385	0.0139351
chr7_151709134_A_G_G	0.00126706	0.00341474	0.710597	0.000432624	0.00358324	0.903901	0.00165365	0.00295986	0.576372
chr7_1852673_C_T_T	-0.0169971	0.00319874	1.07497e-07	-0.01891	0.00336726	1.95779e-08	-0.0145782	0.00277692	1.52275e-07
chr7_19013110_G_A_A	0.00910464	0.00356728	0.010703	0.00902073	0.00374723	0.0160712	0.00632733	0.00311243	0.042061
chr7_24652933_G_C_C	-5.74614e-05	0.00398031	0.988482	0.00285492	0.00417967	0.494576	-0.00283372	0.00345572	0.412211
chr7_24652933_G_T_T	-0.0100756	0.0347993	0.772173	-0.0330245	0.036875	0.370478	-0.0187612	0.0311211	0.546613
chr7_27181212_A_G_G	0.010376	0.00511667	0.0425723	0.00570559	0.00537002	0.288014	0.00860161	0.00446983	0.0543075
chr7_2822908_C_A_A	-0.00865594	0.00293508	0.00318691	-0.00734158	0.00308922	0.0174775	-0.0105774	0.00253861	3.09165e-05
chr7_3085586_C_T_T	-0.00378117	0.00551861	0.493239	-0.00263913	0.00578181	0.648064	-0.00316955	0.00479889	0.508949
chr7_32343283_A_G_G	-0.00829956	0.00301594	0.00592543	-0.0100684	0.00316981	0.0014915	-0.00562205	0.0026105	0.0312694
chr7_45966724_C_T_T	0.00410071	0.00290633	0.158258	0.00408067	0.00305555	0.181717	0.00294943	0.00251739	0.241349
chr7_50510325_G_T_T	0.00407983	0.00284382	0.151392	0.00410129	0.00299106	0.170319	0.00279352	0.00246392	0.25689
chr7_70308409_T_C_C	0.00188609	0.00314382	0.548549	0.000606703	0.00329925	0.854099	0.00430897	0.00271474	0.112457
chr7_70573983_G_T_T	0.00552972	0.0028646	0.0535624	0.00646819	0.00301065	0.0316795	0.00530218	0.00249314	0.0334449
chr7_75452145_C_T_T	-0.00415784	0.00281843	0.140152	-0.00586877	0.00296393	0.0476972	-0.00424353	0.00245301	0.0836431
chr7_75533848_G_A_A	-0.00476772	0.00283373	0.0924755	-0.00594084	0.00298163	0.0463192	-0.00613	0.00246902	0.0130365
chr7_76978826_C_T_T	-0.00447086	0.00345965	0.196259	-0.0104042	0.00363368	0.00419327	-0.00477224	0.00299358	0.110901
chr7_92624658_G_A_A	-0.00170247	0.0030512	0.576867	-0.00337112	0.00321096	0.293775	-0.00116219	0.00264717	0.660637
chr7_99425838_A_G_G	0.000429578	0.00340613	0.899638	-0.000621894	0.00358365	0.86223	0.00474844	0.00295301	0.107834
chr8_115647504_C_T_T	-0.00263277	0.00358353	0.462532	-0.000281475	0.00377771	0.940605	-0.00472717	0.00310252	0.127595
chr8_11733627_C_A_A	-0.0080329	0.00283891	0.00466135	-0.00842414	0.00298407	0.00475738	-0.00601834	0.00244989	0.0140265
chr8_119341027_G_C_C	0.00284709	0.00432413	0.51027	0.00233918	0.00453274	0.605811	-0.000797586	0.00373447	0.830879
chr8_140090851_C_T_T	0.00325996	0.00328207	0.320583	0.00217794	0.0034529	0.528201	0.00425501	0.00286634	0.137683
chr8_141614427_G_T_T	-0.00501956	0.0028173	0.074801	-0.00569172	0.00296381	0.0548072	-0.00507961	0.00244118	0.0374516
chr8_14349812_C_T_T	-0.00406433	0.00323081	0.208396	-0.00669929	0.00339584	0.0485199	-0.00297327	0.0028018	0.288599
chr8_26042889_G_T_T	0.00400154	0.00309397	0.195896	0.00623229	0.0032532	0.0553988	0.00324902	0.00268549	0.22634
chr8_30996517_A_G_G	-0.0169304	0.00321184	1.35594e-07	-0.0180484	0.00337564	8.96569e-08	-0.0130966	0.00277887	2.4418e-06
chr8_50984708_T_C_C	0.00214994	0.00377859	0.569369	-0.00012913	0.00397036	0.974055	0.00496061	0.00327081	0.129359
chr8_59307898_T_C_C	0.00205128	0.00325995	0.529194	-0.000598035	0.0034256	0.861411	0.00262896	0.00282341	0.351787
chr8_63789828_A_T_T	-0.00401224	0.00281713	0.154381	-0.00272524	0.00296283	0.357673	-0.00407325	0.00244164	0.0952686
chr8_72530963_G_T_T	-0.00467547	0.00318526	0.142148	-0.00303596	0.00334778	0.364483	-0.00114251	0.00276352	0.679294
chr8_75757716_G_T_T	0.00391185	0.00288825	0.175609	0.00525383	0.00303646	0.0835868	0.00676791	0.00250515	0.00690065
chr8_75894349_T_C_C	0.000665367	0.0031291	0.831609	-0.0013953	0.0032932	0.671793	-0.00298221	0.00271279	0.271631
chr8_76314684_G_A_A	-0.0045747	0.00282186	0.104984	-0.00527759	0.00296877	0.0754543	-0.000456659	0.0024427	0.851701
chr8_84167474_T_C_C	-0.00692088	0.00326606	0.0340886	-0.00637095	0.00343623	0.0637326	-0.00142565	0.00284042	0.615727
chr8_94347410_T_G_G	0.00709221	0.00314893	0.0243064	0.00940113	0.00331101	0.00452082	0.00346015	0.00273202	0.205327
chr9_109170062_C_T_T	-0.00938012	0.00288096	0.00113045	-0.0101314	0.00302895	0.000823338	-0.00652678	0.00249905	0.00900907
chr9_109196466_C_G_G	-0.0096651	0.00303681	0.00145949	-0.0117486	0.00319375	0.000234539	-0.00571302	0.00263922	0.0304138
chr9_110392967_T_G_G	0.00556916	0.00483265	0.249157	0.00681476	0.00507476	0.179314	0.0039778	0.00420604	0.344283
chr9_117616205_T_C_C	-0.0063859	0.00281535	0.023315	-0.00540489	0.00296032	0.0678851	-0.0050607	0.00244646	0.0385851
chr9_123824284_C_A_A	0.00366237	0.00290303	0.207105	0.00250931	0.00305127	0.41086	0.00300391	0.00251469	0.232264
chr9_126698635_A_G_G	-0.00228325	0.00282669	0.419236	-0.000358913	0.00297097	0.903844	-0.00306259	0.00245995	0.21314
chr9_133657152_C_T_T	-0.0113929	0.00563299	0.0431217	-0.0164344	0.00591588	0.00546951	-0.0088934	0.00489748	0.0693841
chr9_15634328_T_C_C	-0.00258191	0.00281819	0.359584	-0.00218708	0.00296079	0.460101	-0.00444277	0.00244018	0.0686562
chr9_15846114_C_T_T	-0.0041837	0.00282792	0.139028	-0.00541174	0.00297278	0.0686943	-0.00474749	0.00244436	0.0521099
chr9_16728534_A_C_C	0.00995172	0.00368693	0.00695117	0.0107191	0.00387125	0.00562489	0.00740699	0.00319871	0.0205788
chr9_28414341_A_G_G	0.00181599	0.00291292	0.533006	-0.00142538	0.00306319	0.641698	0.00119936	0.00252116	0.634276
chr9_28425517_C_G_G	0.00204216	0.00291068	0.482924	-0.00110005	0.00306114	0.719327	0.00141568	0.00252015	0.574292
chr9_89594236_G_C_C	0.00451019	0.00281541	0.109164	0.00637258	0.00296215	0.0314505	0.00703336	0.00244056	0.0039533
chr9_91420081_G_T_T	0.00347422	0.00291038	0.232582	0.00236193	0.00306265	0.440586	0.00436406	0.0025173	0.0829832
chr9_93667833_C_T_T	0.000673096	0.00296581	0.820461	-0.00152231	0.00311839	0.625429	-0.00107595	0.00257151	0.675647
